# Supplementary material for: Physiological and Biochemical Responses of Two Major Legume Crops to Seed Priming—A Systematic Review
Source: Plants (Basel). 2026 May 26;15(11):1636. doi: 10.3390/plants15111636 (PMC13259165; doi:10.3390/plants15111636)
Supplement: Supplementary file 1 [file plants-15-01636-s001.zip]

Archive with 2 entries (2 files):
- plants-4168276-supplementary figures.pdf
- plants-4168276-supplementary PRISMA.pdf
